# Supplementary material for: Whole brain and deep gray matter atrophy detection over 5 years with 3T MRI in multiple sclerosis using a variety of automated segmentation pipelines
Source: PLoS One. 2018 Nov 8;13(11):e0206939. doi: 10.1371/journal.pone.0206939 (PMC6224096; doi:10.1371/journal.pone.0206939)
Supplement: S1 File — The spreadsheet includes all study subjects’ data including demographic and clinical characteristics, as well as segmentation data calculated from all four pipelines (SPM12, SIENA, FSL-FIRST and FreeSurfer). (XLSX) [file pone.0206939.s001.xlsx]

## Sheet: Data
Group	Sex	Baseline Age	MRI interval (mo)	Baseline Disease duration (y)	Follow-up Disease duration	Baseline EDSS	Follow-up EDSS	Baseline T25FW	Follow-up T25FW	Baseline BPF (SPM)	Follow-up BPF (SPM)	SIENA-PBVC (%)	FSL-Thalamus (Baseline) ml	FSL-Thalamus (Follow-up) ml	FSL-Caudate (Baseline) ml	FSL-Caudate (Follow-up) ml	FSL-Putamen (Baseline) ml	FSL-Putamen (Follow-up) ml	FSL-Globus Pallidus (Baseline) ml	FSL-Globus Pallidus (Follow-up) ml	FSL-DGM (caud+thal-put+GP) (Baseline) ml	FSL-DGM (Follow-up) ml	Freesurfer-Thalamus (Baseline) ml	Freesurfer-Thalamus (Follow-up) ml	Freesurfer-Caudate (Baseline) ml	Freesurfer-Caudate (Follow-up) ml	Freesurfer-Putamen (Baseline) ml	Freesurfer-Putamen (Follow-up) ml	Freesurfer-Globus Pallidus (Baseline) ml	Freesurfer-Globus Pallidus (Follow-up) ml	Freesurfer-DGM (caud+thal-put+GP) (Baseline) ml	Freesurfer-DGM (Follow-up) ml
MS	F	53.8563	57	31.7262	36.4545	1.5	5	5	6	0.7281	0.725	-1.90009	13.3509	13.4423	6.0117	6.016	9.3867	9.6328	3.323	3.0079	32.0723	32.099	9.642	8.5353	6.6088	5.9324	8.7166	8.3359	5.5509	5.7365	30.5183	28.5401
MS	F	36.5394	52	5.54141	9.9165	0	0	3.52	4.73	0.7833	0.7779	-0.165422	15.2156	14.8964	7.1958	6.7627	10.7086	10.4217	3.2175	2.6184	36.3375	34.6992	9.1632	9.5107	6.6551	6.377	9.7291	10.3013	6.6946	6.4433	32.242	32.6323
MS	F	55.9233	49	31.5537	35.6359	0	0	5	4	0.7513	0.7265	-1.3802	14.6841	13.9781	7.2351	6.8021	10.0673	9.9647	3.5494	3.5184	35.5359	34.2633	9.1855	8.8145	7.7661	6.0205	9.6449	9.6659	7.1042	6.4858	33.7007	30.9867
MS	F	57.2183	50	12.8679	17.0541	1	0	4.1	5.12	0.7766	0.7506	-1.90009	15.0736	14.4844	7.8553	7.6556	10.9491	10.1728	2.3203	2.1347	36.1983	34.4475	10.6769	10.5039	6.6062	5.9811	10.9896	10.8124	6.9584	6.5416	35.2311	33.839
MS	F	39.8576	59	1.82341	6.68309	1	2	3.71	4.2	0.7734	0.7737	0.0790465	16.8299	16.11	7.2465	7.158	11.7261	10.6083	3.5009	3.127	39.3034	37.0033	10.0425	9.6135	8.6261	6.1663	10.7115	10.3561	8.0605	7.2611	37.4406	33.397
MS	F	49.5852	63	4.60507	9.85079	1	1	3.5	5	0.7856	0.7762	-0.625817	16.5291	16.2717	7.4883	7.2295	10.5159	10.4723	3.9754	3.6421	38.5087	37.6156	11.0804	10.5365	7.2283	7.0182	10.9151	11.4068	6.9243	6.9009	36.1481	35.8624
MS	F	44.4162	51	19.4305	23.6851	2	2	4	4.3	0.7409	0.7233	0.936517	15.03	14.3241	6.4491	6.2536	9.0689	8.6723	2.9756	2.7338	33.5236	31.9838	9.824	9.3583	5.2981	5.4691	9.2744	9.0009	5.9383	5.5364	30.3348	29.3647
MS	F	48.5804	60	14.8337	19.8932	1.5	1.5	4.88	4.7	0.7165	0.7001	-1.38799	12.863	12.5789	6.1087	5.8415	9.3544	9.2461	2.1797	1.83094	30.5058	29.4974	10.7473	10.341	6.4225	6.162	8.8347	9.4418	2.463	2.534	28.4675	28.4788
MS	M	29.64	49	14.1164	18.2094	2.5	2.5	4.67	6.04	0.7114	0.68	-3.24482	13.4409	12.614	7.1551	6.5939	9.6539	8.9621	1.61578	1.52719	31.8657	29.6972	11.6394	11.0289	6.7296	6.4712	10.7977	8.4293	2.3591	2.3422	31.5258	28.2716
MS	M	39.0034	65	1.33881	6.81177	1	1.5	5	4	0.7523	0.7592	-1.04684	17.5063	17.412	8.8677	8.0536	12.0163	11.3286	3.7603	3.2681	42.1506	40.0623	11.4362	11.5552	8.914	8.1841	12.3564	12.0031	8.0857	7.5906	40.7923	39.333
MS	M	51.7426	52	30.13	34.4668	0	0	5	4	0.8021	0.7979	-0.900073	15.5334	15.8062	9.2039	8.1	12.2329	12.0389	3.953	3.7181	40.9232	39.6632	11.8048	12.1637	8.741	8.3086	12.132	12.318	9.1193	8.3248	41.7971	41.1151
MS	M	52.8898	51	16.9719	21.2238	3.5	3	5.2	6	0.6884	0.6835	-0.648709	15.2635	15.3366	7.2422	7.5052	9.308	10.028	1.72969	1.85767	33.5434	34.7275	12.8608	12.9293	8.0795	7.5668	10.7183	10.949	3.4303	3.1468	35.0889	34.5919
MS	F	32.6817	55	3.5373	8.11499	2.5	0	5	5	0.7599	0.7596	-0.205804	14.5898	14.2988	5.5477	5.1679	9.2405	8.8102	2.9179	2.4399	32.2959	30.7168	9.6618	8.5944	5.5898	4.9589	8.787	8.0069	6.0315	6.2473	30.0701	27.8075
MS	F	39.1485	61	10.6311	15.7426	2	1.5	3.8	4.7	0.6722	0.6699	-1.24371	13.694	13.3551	6.2254	5.798	7.8793	7.8188	3.0544	3.4327	30.8531	30.4046	11.0685	10.9734	6.3048	6.131	6.8036	6.9531	2.1101	2.4617	26.287	26.5192
MS	F	42.4038	62	13.9165	19.1157	0	2	4	5.1	0.71	0.7411	-0.24974	14.1891	14.1483	5.0273	5.4155	9.2756	8.6934	3.7434	3.5578	32.2354	31.815	9.8647	9.6154	5.8709	6.1032	8.8785	8.9004	6.6404	6.3265	31.2545	30.9455
MS	M	48.2847	71	2.03149	7.96441	2	6	4	6.08	0.7001	0.7631	1.23539	12.5789	14.864	5.8415	6.9314	9.2461	8.9339	1.83093	2.0601	29.4974	32.7894	8.0817	9.7297	5.9546	6.3848	8.4213	10.2958	6.0212	6.2292	28.4788	32.6395
NC	M	47.9233	66							0.8712	0.8956	-1.35919	14.4886	14.2509	6.3062	6.0433	12.3734	11.5493	3.8999	3.478	37.0681	35.3215	8.6669	9.1347	8.0751	7.6219	9.132	9.7611	7.976	7.8241	33.85	34.3418
NC	F	34.3463	50							0.8005	0.7996	-0.599869	15.2508	15.0624	6.6221	6.6993	8.5697	8.3756	3.0389	3.0516	33.4815	33.1889	10.1587	9.7842	6.9055	6.4044	10.0312	9.8554	6.0542	6.4454	33.1496	32.4894
NC	F	39.8412	61							0.7958	0.787	0.246411	17.3054	17.3996	8.0283	7.9749	10.4822	10.215	4.0219	4.0626	39.8378	39.6521	13.9929	13.7887	7.507	7.4325	10.9721	11.0351	3.3073	3.395	35.7793	35.6513
NC	F	45.4264	57							0.7905	0.7777	-0.63305	15.5293	15.0792	7.103	6.93	10.2178	9.8354	3.1852	3.0923	36.0353	34.9369	9.9214	9.9188	7.0514	6.9336	10.5835	10.3769	7.3699	6.4149	34.9262	33.6442
NC	M	31.7892	66							0.809	0.8039	-1.70741	17.3616	17.3785	9.1927	8.5289	10.3767	10.2783	3.8306	3.3047	40.7616	39.4904	11.2592	10.931	7.0451	7.1159	12.0947	11.6854	6.8664	6.8115	37.2654	36.5438
NC	F	23.0609	50							0.8114	0.7955	-0.649824	14.8303	14.5111	7.5262	7.193	10.9603	10.6481	3.4524	3.1964	36.7692	35.5486	13.9919	14.5572	6.7317	6.5395	12.8936	12.6228	3.7807	3.3784	37.3979	37.0979
NC	M	40.3778	53							0.7443	0.7376	0.556258	18.9211	18.308	9.0028	8.7539	13.5619	12.8841	4.2103	4.0022	45.6961	43.9482	12.3586	12.3151	9.5125	9.1959	13.2257	12.9286	9.6565	9.1718	44.7533	43.6114
NC	M	42.6174	50							0.718	0.7364	-0.572141	18.4317	17.7384	8.474	8.4108	12.5185	12.067	4.0682	4.0149	43.4924	42.2311	15.9013	14.4049	8.1715	8.2398	13.7606	12.8685	2.8741	3.1605	40.7075	38.6737
NC	F	44.8706	62							0.7661	0.7902	-0.358275	17.2322	16.8539	8.1507	7.9073	11.603	10.9617	3.4397	3.4636	40.4256	39.1865	10.9845	10.6509	7.2285	7.7021	11.8805	11.6138	7.6762	7.9251	37.7697	37.8919
NC	F	58.7159	61							0.829	0.8088	-0.276048	13.4929	13.2146	6.5095	6.3956	9.5006	9.4486	2.9841	2.8547	32.4871	31.9135	9.3029	9.0028	5.8356	5.4304	9.2568	9.1085	6.807	6.5991	31.2023	30.1408
NC	M	43.2444	48							0.7444	0.7282	-3.15588	16.1268	15.5897	8.0704	8.2125	9.8986	10.2009	3.4664	3.1515	37.5622	37.1546	15.5042	14.8654	7.9485	7.9307	9.7931	8.6656	2.9854	3.3026	36.2312	34.7643
NC	F	41.1198	49							0.8191	0.7918	-1.54565	15.6572	15.6657	8.1127	7.6191	11.2669	10.3458	3.42	3.4889	38.4568	37.1195	14.4091	13.3611	7.2527	7.1296	11.0357	11.0653	3.4	3.2212	36.0975	34.7772
NC	M	36.3477	51							0.7836	0.7045	1.42526	15.3731	16.0636	7.7948	8.2842	9.7763	10.9926	3.5396	3.7449	36.4838	39.0853	14.1988	14.9751	7.749	8.0043	11.3892	12.5625	2.7742	2.4935	36.1112	38.0354
NC	F	50.9076	63							0.7831	0.7734	-0.333131	16.9805	16.5432	7.8343	7.6669	9.8818	10.0504	3.8222	3.7575	38.5188	38.018	10.4852	10.2321	7.6096	7.8457	10.9747	10.7575	7.1775	7.7771	36.247	36.6124
NC	F	53.1718	63							0.7553	0.7752	0.324726	13.9852	14.2875	7.515	7.5825	8.8974	8.723	2.7815	2.5932	33.1791	33.1862	10.098	9.8485	5.9469	6.1342	10.5392	10.1157	5.7027	5.6491	32.2868	31.7475
NC	F	48.2272	58							0.8121	0.8246	0.844297	14.4225	14.5322	6.262	6.3464	9.3023	9.8676	3.1894	3.0178	33.1762	33.764	9.2028	9.2459	6.8899	7.0628	10.1548	10.0871	7.0333	7.0558	33.2808	33.4516
